# Supplementary material for: Square-Planar vs. Trigonal Bipyramidal Geometry in Pt(II) Complexes Containing Triazole-Based Glucose Ligands as Potential Anticancer Agents
Source: Int J Mol Sci. 2021 Aug 13;22(16):8704. doi: 10.3390/ijms22168704 (PMC8395886; doi:10.3390/ijms22168704)
Supplement: Supplementary file 1 [file ijms-22-08704-s001.zip]

Archive with 1 entries (1 files):
- ijms-1342307-supplementary.pdf
